# Supplementary material for: Odorant Inhibition in Mosquito Olfaction
Source: iScience. 2019 Jul 12;19:25–38. doi: 10.1016/j.isci.2019.07.008 (PMC6660600; doi:10.1016/j.isci.2019.07.008)
Supplement: Table S1. Tested Compounds and Their Activities, Related to Figure 1 [file mmc2.xls]

## Sheet: Sheet1
No.	chemical name	Purity (%)	CAS No.	Manufacturer	Activity
1	1-butanol	99	71-36-3	Fluka	-
2	1-pentanol	98	71-41-0	Sigma	-
3	1-hexanol	99	111-27-3	Sigma	++
4	1-heptanol	100	111-70-6	Fluka	-
5	1-octanol	99	111-87-5	Fluka	-
6	1-nonanol	98	143-08-8	Fluka	-
7	2,3-butanediol	99	513-85-9	Aldrich	-
8	2-butoxyethanol	99	111-76-2	Sigma-Aldrich	+
9	(E)-2-hexen-1-ol	99	928-95-0	Sigma-Aldrich	++
10	(Z)-3-hexen-1-ol	99	928-96-1	Sigma-Aldrich	+
11	1-hexen-3-ol	98	4798-44-1	Aldrich	+
12	1-hepten-3-ol	97	4938-52-7	Aldrich	+
13	3-octanol	99	589-98-0	Aldrich	-
14	1-octen-3-ol	98	3391-86-4	Fluka	-
15	2-octanol	97	123-96-9	Fluka	-
16	2-butanol	97	78-92-2	Fluka	-
17	(E)-2-nonen-1-ol	97	31502-14-4	Fluka	-
18	2-pentanol	98	6032-29-7	Fluka	-
19	4-methylcyclohexanol	98	589-91-3	Fluka	+
20	1-hexadecanol	99	36653-82-4	Aldrich	-
21	1-dodecanol	98	112-53-8	Fluka	-
22	2-methoxy-4-propylphenol	99	2785-87-7	Aldrich	-
23	2-phenoxyethanol	99.9	122-99-6	Fluka	+
24	benzyl alcohol	99	100-51-6	Fluka	-
25	2-phenylethanol	99	60-12-8	Fluka	+
26	1-phenylethanol	99	98-85-1	Fluka	++
27	geraniol	99	106-24-1	Fluka	x
28	nerol	97	106-25-2	Fluka	xx
29	thymol	99.5	89-83-8	Sigma	x
30	(±)-linalool	95	78-70-6	Sigma	x
31	eucalyptol	99.5	470-82-6	Sigma	xxx
32	eugenol	98	97-53-0	ICN	x
33	3-pentanol	98	584-02-1	Aldrich	+
34	3-methyl-1-butanol	99	123-51-3	Sigma-Aldrich	-
35	3-methyl-2-butanol	98	598-75-4	Aldrich	+
36	3-methyl-2-buten-1-ol	99	556-82-1	Aldrich	-
37	2-methyl-3-buten-2-ol	98	115-18-4	Aldrich	-
38	nerolidol	98	7212-44-4	Aldrich	-
39	L-menthol	99	89-78-1	Sigma-Aldrich	x
40	(E,E)-farnesol	96	106-28-5	Aldrich	-
41	cinnamyl alcohol	98	104-54-1	Aldrich	-
42	α-terpineol	96	98-55-5	SAFC	x
43	citronellol	95	106-22-9	SAFC	-
44	carvacrol	98	499-75-2	Sigma-Aldrich	-
45	terpinen-4-ol	97	562-74-3	Sigma-Aldrich	-
46	allopurinol	97	315-30-0	Sigma	-
47	cyclohexanol	98	108-93-0	Sigma-Aldrich	+
48	2-hexanol	98	626-93-7	TCI	-
49	2-nonanol	99	628-99-9	MFG. corp.	-
50	3-pentyn-1-ol	98	10229-10-4	Alfa Aesar	-
51	isoamyl alcohol	95	123-51-3	Sigma	-
52	p-menthane-3,8-diol	99	42822-86-6	Sigma-Aldrich	xxx
53	phenol	99.5	108-95-2	Fluka	-
54	2-methylphenol	99	95-48-7	Aldrich	+
55	3-methylphenol	99	108-39-4	Aldrich	+
56	4-methylphenol	99	106-44-5	Aldrich	-
57	4-ethylphenol	99	123-07-9	Aldrich	-
58	3,5-dimethylphenol	99	108-68-9	Aldrich	-
59	2,3-dimethylphenol	99	526-75-0	Aldrich	-
60	guaiacol	99	90-05-1	Sigma	++
61	2,4-dimethylphenol	99.6	105-67-9	Fluka	-
62	2,5-dimethylphenol	99.9	95-87-4	SUPELO	+
63	2,6-dimethylphenol	99.8	576-26-1	Fluka	-
64	3,4-dimethylphenol	99.6	95-65-8	Fluka	-
65	2-tert-butyl-6-methyl-phenol	99	2219-82-1	Fluka	x
66	2,4-di-tert-butylphenol	99	96-76-4	Aldrich	-
67	menthyl acetate	97	89-48-5	Aldrich	-
68	methyl acetate	99.5	79-20-9	Sigma-Aldrich	+
69	ethyl acetate	99.8	141-78-6	Sigma-Aldrich	-
70	propyl acetate	99.5	109-60-4	Sigma	-
71	butyl acetate	99	123-86-4	Fluka	+/-
72	N-pentylacetate	99	628-63-7	Aldrich	-
73	hexyl acetate	99.7	142-92-7	Fluka	-
74	heptyl acetate	98	112-06-1	SAFC	-
75	octyl acetate	99	112-14-1	Aldrich	-
76	nonyl acetate	97	143-13-5	SAFC	-
77	decyl acetate	95	112-17-4	SAFC	-
78	methyl propionate	99.8	554-12-1	Fluka	-
79	ethyl propionate	99	105-37-3	Aldrich	-
80	methyl butyrate	99.8	623-42-7	Fluka	-
81	ethyl butanoate	99	105-54-4	Aldrich	-
82	methyl hexanoate	99	106-70-7	Aldrich	-
83	ethyl hexanoate	99	123-66-0	Aldrich	-
84	ethyl 3-hydroxyhexanoate	98	2305-25-1	Aldrich	-
85	ethyl 3-hydroxybutanoate	97	5405-41-4	Fluka	++
86	(E)-2-hexenyl acetate	98	2497-18-9	Aldrich	-
87	(Z)-3-hexenyl acetate	98	3681-71-8	Aldrich	+
88	ethyl lactate	98	97-64-3	Aldrich	-
89	methyl salicylate	99	119-36-8	Sigma-Aldrich	+++
90	1-octen-3-yl acetate	97	2442-10-6	Aldrich	-
91	isopentyl acetate	99.7	123-92-2	Fluka	-
92	ethyl phenylacetate	99	101-97-3	Fluka	-
93	geranyl acetate	98	105-87-3	Fluka	-
94	octadecyl acetate	98.8	822-23-1	Chem Service	-
95	ethyl linolenate	98	1191-41-9	Sigma-Aldrich	x
96	linalyl acetate	97	115-95-7	Sigma-Aldrich	x
97	dibutyl phthalate	99	84-74-2	Aldrich	-
98	dimethyl phthalate	99	131-11-3	Fluka	x
99	benzyl formate	95	104-57-4	SAFC	-
100	2-phenethyl formate	96	104-62-1	SAFC	-
101	ethyl stearate	99	111-61-5	Sigma	-
102	methyl myristate	99	124-10-7	Sigma	-
103	phenyl propanoate	95	637-27-4	TCI	-
104	phenyl isobutyrate	95	20279-29-2	TCI	-
105	eugenyl acetate	98	93-28-7	Sigma-Aldrich	-
106	phenethyl propionate	98	122-70-3	Sigma-Aldrich	-
107	ethyl (2E,4Z)-decadienoate	97	3025-30-7	Fluka	+
108	methyl anthranilate	98	134-20-3	Aldrich	+
109	(E,E)-farnesyl acetate	95	4128-17-0	Aldrich	-
110	methyl palmitate	99	112-39-0	Sigma	-
111	geranyl isovalerate	95	109-20-6	Sigma-Aldrich	x
112	geranyl butyrate	95	106-29-6	Sigma-Aldrich	-
113	isopropyl myristate	98	110-27-0	Aldrich	-
114	methyl N,N-dimethylanthranilate	97	10072-05-6	TCI	-
115	2-methylbutyl 2-methylbutanoate	95	2445-78-5	Sigma-Aldrich	-
116	citronellyl acetate	95	150-84-5	Sigma-Aldrich	-
117	methyl geranate	98	1189-09-9	Aldrich	-
118	3-methylbutyl 2-methylbutanoate	98	27625-35-0	Sigma-Aldrich	-
119	ethyl undecanoate	98	627-90-7	TCI	-
120	neryl acetate	95	141-12-8	TCI	-
121	isobutyl acetate	99	110-16-0	TCI	-
122	ethyl butyrate	98	105-54-4	TCI	-
123	linalyl formate	99	115-99-1	Sigma-Aldrich	x
124	diethyl sebacate	99	110-40-7	MP Biomedicals	-
125	propanal	97	123-38-6	Aldrich	-
126	butanal	99	123-72-8	Fluka	-
127	pentanal	97	110-62-3	Fluka	-
128	hexanal	98	66-25-1	Aldrich	-
129	(E)-2-methyl-2-butenal	98	497-03-0	Sigma	++
130	heptanal	95	111-71-7	Sigma	-
131	octanal	99	124-13-0	Aldrich	-
132	nonanal	95	124-19-6	Sigma-Aldrich	-
133	decanal	99	112-31-2	Sigma-Aldrich	-
134	undecanal	97	112-44-7	Aldrich	-
135	1-dodecanal	92	112-54-9	Sigma-Aldrich	-
136	(E)-2-hexenal	95	6728-26-3	ACROS	-
137	(Z)-8-undecenal	96	147159-49-7	Aldrich	-
138	(E)-2-heptenal	97	18829-55-5	Aldrich	-
139	(E)-2-nonenal	97	18829-56-6	Aldrich	-
140	(E)-cinnamaldehyde	99	14371-10-9	Aldrich	-
141	phenylacetaldehyde	97	122-78-1	Sigma	+
142	furfural	99	98-01-1	Fluka	-
143	(S)-(-)-perillaldehyde	92	18031-40-8	Aldrich	-
144	benzaldehyde	99.5	100-52-7	Fluka	-
145	citral	95	5392-40-5	Fluka	-
146	(±)-citronellal	85	106-23-0	Sigma	-
147	acetaldehyde	99	75-07-0	Fluka	-
148	isovaleraldehyde	85	590-86-3	Sigma	-
149	2,4-hexadienal	95	124-83-6	Aldrich	-
150	α-methylcinnamaldehyde	97	101-39-3	EASTMAN	+
151	7-hydroxcitronellal	95	107-75-5	Sigma	-
152	lilial	97	80-54-6	VIGON	-
153	2-butanone	99	78-93-3	Sigma-Aldrich	+
154	2-pentanone	98	107-87-9	SAFC	+
155	2,4-pentanedione	99	123-54-6	Fluka	+
156	2-hexanone	98	591-78-6	Sigma-Aldrich	-
157	2-heptanone	99	110-43-0	Sigma	+/-
158	2-octanone	98	111-13-7	SAFC	-
159	2-tridecanone	99	593-08-8	Fluka	-
160	geranylacetone	98	689-67-8	Fluka	-
161	6-methyl-5-hepten-2-one	99	110-93-0	Aldrich	-
162	5-methyl-2-hexanone	98	110-12-3	Fluka	-
163	2,3-butanedione	99	431-03-8	Sigma-Aldrich	++
164	3-hydroxy-2-butanone	96	513-86-0	Aldrich	-
165	2-undecanone	99	112-12-9	Aldrich	-
166	(-)-menthone	90	14073-97-3	Aldrich	-
167	2-tridecanone	99	593-08-8	Aldrich	-
168	2-nonanone	99.5	821-55-6	Fluka	-
169	D-fenchone	100	4695-62-9	Fluka	xxx
170	cyclohexanone	100	108-94-1	Fluka	+++
171	acetophenone	100	98-86-2	Fluka	++
172	thujone	99	76231-76-0	Fluka	xxx
173	γ-valerolactone	99	108-29-2	Aldrich	-
174	γ-hexalactone	98	695-06-7	SAFC	++
175	γ-octalactone	97	104-50-7	SAFC	++
176	γ-decalactone	98	706-14-9	SAFC	-
177	γ-dodecalactone	98	2305-05-7	SAFC	-
178	α-cetone	85	127-51-5	Sigma	-
179	2-pyrrolidinone	99	616-45-5	Aldrich	-
180	methyl-p-benzoquinone	98	553-97-9	Aldrich	-
181	α-ionone	90	127-41-3	TCI	-
182	β-ionone	96	14901-07-6	Aldrich	-
183	3,5-di-tert-butyl-4-hydroxyacetophenone	99	14035-33-7	Aldrich	-
184	(±)-lactic acid	90	50-21-5	Sigma	-
185	palmitoleic acid	99	373-49-9	SAFC	-
186	(E)-2-hexenoic acid	99	13419-69-7	Aldrich	-
187	nonanoic acid	97	112-05-0	Fluka	-
188	trimethylamine	99	75-50-3	Fluka	-
189	butylamine	99.5	109-73-9	Fluka	-
190	3-methylbenzamide	99	618-47-3	ACROS	++
191	N-(2-isopropylphenyl)-3-methylbenzamide	98	N/A	Sigma-Aldrich	-
192	N-sec-butyl-2-phenyl-acetamide	98	N/A	Sigma-Aldrich	x
193	N-(sec-butyl)-2-methylbenzamide	98	6640-79-5	Sigma-Aldrich	x
194	octylamine	99	111-86-4	Fluka	-
195	1,2-dimethoxybenzene	99	91-16-7	Aldrich	++
196	isoprene	99	78-79-5	Aldrich	-
197	2-acetylthiophene	98	88-15-3	Aldrich	+
198	terpinolene	97	586-62-9	Fluka	x
199	α-pinene	98	80-56-8	Aldrich	x/-
200	β-myrcene	95	123-35-3	Sigma-Aldrich	-
201	ocimene	90	13877-91-3	Sigma-Aldrich	x/-
202	2-methyl-2-thiazoline	99	2346-00-1	Aldrich	++
203	pyridine	99.8	110-86-1	Sigma-Aldrich	++
204	pyrrolidine	99	123-75-1	Sigma-Aldrich	-
205	indole	98	120-72-9	Aldrich	-
206	skatole	98	83-34-1	Aldrich	-
207	methyl disulfide	99	624-92-0	Aldrich	-
208	dimethyl sulfide	99	75-18-3	TCI	-
209	α-terpinene	99	99-86-5	Fluka	x
210	(±)-camphor	96	76-22-2	Sigma-Aldrich	xxx
211	phenylether	99	101-84-8	Fluka	+
212	linalool oxide	97	60047-17-8	Fluka	xx
213	4,5-dimethylthiazole	97	3581-91-7	Aldrich	+++
214	IR3535	100	52304-36-6	Reference*	x
215	picaridin	99	119515-38-7	Reference**	x
216	N,N-Diethyl-m-toluamide (DEET)	97	134-62-3	Aldrich	xx
	*DOI: 10.1073/pnas.1417244111: **DOI: 10.1038/srep42826			-: no response
	'x: weak; xx: moderate; xxx: strong outward; +: weak, ++: moderate; +++: strong inward current
	+/-: very weak inward current (S/N = 2-5); x/-: very weak outward current (S/N = 2-5)
